# Supplementary material for: Origin-dependence of variation in seed morphology, mineral composition and germination percentage in Gynandropsis gynandra (L.) Briq. accessions from Africa and Asia
Source: BMC Plant Biol. 2020 Apr 15;20:168. doi: 10.1186/s12870-020-02364-w (PMC7160957; doi:10.1186/s12870-020-02364-w)
Supplement: Supplementary file 1 — Additional file 1. The file presents the list of accessions included in the study, their geographic origins and codification name. This file included also the mean and standard deviation for all morphological traits, mineral element contents and germination parameters of all Gynandropsis gynandra accessions used in the study. [file 12870_2020_2364_MOESM1_ESM.xlsx]

## Sheet: Sheet1
Code	Accession	Institution	Origin	Region	Seed area (mm2)	Seed perimeter (mm)	Seed width (mm)	Seed length (mm)	10 Seed weight (mg)	C	O	Mg	Al	P	S	K	Ca	Mean germination time (days)	Germination (%)
ESA1	BAR 1807B	Kenya Resource Center for Indigenous Knowledge (KENRIK)	Kenya	East-Southern Africa	179.31±27.59	5.48±0.59	1.40±0.09	1.69±0.09	11.17±0.15	61.60±1.90	35.71±1.77	0.28±0.05	0.33±0.36	0.18±0.12	0.50±0.11	0.19±0.04	1.21±0.19	4.35±0.15	32.26±3.23
ESA2	ELG 19/07A	Kenya Resource Center for Indigenous Knowledge (KENRIK)	Kenya	East-Southern Africa	147.93±6.80	5.51±0.12	1.36±0.00	1.46±0.02	9.53±0.57	59.81±1.21	37.13±1.33	0.21±37.14	0.52±0.52	0.19±0.11	0.82±0.08	0.08±0.05	1.23±0.37	4.39±0.16	35.90±2.56
ESA3	HBY/2307b	Kenya Resource Center for Indigenous Knowledge (KENRIK)	Kenya	East-Southern Africa	154.51±11.73	4.98±0.13	1.33±0.07	1.43±0.04	13.67±0.58	58.39±0.93	38.74±0.64	0.21±0.01	0.08±0.05	0.15±0.07	0.42±0.01	0.22±0.16	1.79±0.24	4.40±0.36	25.64±4.44
ESA4	KF-07	Kenya Resource Center for Indigenous Knowledge (KENRIK)	Kenya	East-Southern Africa	113.54±21.43	4.23±0.52	1.11±0.10	1.23±0.15	7.03±0.15	56.82±0.59	39.61±0.57	0.44±0.09	0.07±0.03	0.45±0.12	0.60±0.05	1.40±0.58	0.60±0.13	4.50±0.00	24.24±10.50
ESA5	KSI 2407A	Kenya Resource Center for Indigenous Knowledge (KENRIK)	Kenya	East-Southern Africa	149.54±34.36	4.84±0.51	1.35±0.15	1.35±0.33	14.00±1.00	58.03±1.98	39.37±198	0.20±0.04	0.16±0.05	0.20±0.18	0.33±0.10	0.30±0.09	1.40±0.11	4.32±0.26	41.18±17.65
ESA6	TOT6439	World Vegetable Center (AVRDC)	Zambia	East-Southern Africa	200.68±31.13	5.49±0.44	1.51±0.11	1.62±0.08	14.67±0.58	61.59±1.17	35.84±1.10	0.11±0.70	0.14±0.06	0.16±0.13	0.41±0.06	0.11±0.04	1.63±0.18	4.08±0.10	100.00±0.00
ESA7	TOT8887	World Vegetable Center (AVRDC)	Uganda	East-Southern Africa	159.10±15.94	6.03±0.06	1.32±0.08	1.51±0.04	13.10±1.01	62.82±2.04	33.39±1.69	0.18±0.00	0.70±0.71	0.39±0.25	0.73±0.12	0.66±0.31	1.13±0.23	4.38±0.02	71.11±10.18
ESA8	TOT8926	World Vegetable Center (AVRDC)	Kenya	East-Southern Africa	138.93±8.87	4.69±0.12	1.29±0.05	1.38±0.06	7.57±0.40	58.40±0.35	38.61±0.11	0.36±0.02	0.01±0.02	0.27±0.06	0.70±0.10	1.06±0.13	0.58±0.21	4.32±0.05	42.11±5.26
ESA9	TOT8931	World Vegetable Center (AVRDC)	South Africa	East-Southern Africa	154.24±7.14	4.85±0.21	1.26±0.03	1.48±0.07	11.63±0.55	57.50±1.43	38.76±0.83	0.28±0.05	0.09±0.11	0.36±0.06	0.59±0.06	1.40±0.78	1.01±0.2	4.52±0.13	78.11±13.03
WA1	ODS-15-013	Laboratory of Genetics, Horticulture and Seed Science (GBioS)	Benin	West Africa	182.35±12.06	5.43±0.40	1.48±0.05	1.54±0.07	11.67±0.42	55.92±0.42	40.11±0.71	0.28±0.03	0.14±0.20	0.42±0.04	0.86±0.16	1.24±0.22	1.03±0.36	4.76±0.10	28.57±5.71
WA2	ODS-15-019	Laboratory of Genetics, Horticulture and Seed Science (GBioS)	Benin	West Africa	161.05±16.16	5.00±0.16	1.33±0.16	1.49±0.05	13.20±0.72	56.51±0.48	38.85±1.99	0.21±0.01	0.13±0.08	0.26±0.09	0.65±0.11	2.58±1.25	0.82±0.24	4.29±0.03	37.04±3.70
WA3	ODS-15-020	Laboratory of Genetics, Horticulture and Seed Science (GBioS)	Benin	West Africa	190.61±21.43	6.19±0.59	1.47±0.17	1.65±0.02	13.20±0.92	57.39±4.68	38.03±3.33	0.27±0.07	0.46±0.28	0.29±0.11	0.70±0.24	2.45±1.03	0.42±0.20	4.22±0.03	80.77±9.62
WA4	ODS-15-044	Laboratory of Genetics, Horticulture and Seed Science (GBioS)	Benin	West Africa	218.81±3.55	5.82±0.04	1.74±0.02	1.69±0.01	13.83±0.15	57.88±1.23	38.78±1.32	0.22±0.07	0.06±0.03	0.15±0.07	0.69±0.07	1.29±0.07	0.92±0.73	4.14±0.05	89.83±10.26
WA5	ODS-15-045	Laboratory of Genetics, Horticulture and Seed Science (GBioS)	Togo	West Africa	145.57±6.20	4.76±0.23	1.28±0.04	1.41±0.03	11.40±1.44	57.91±0.56	38.09±1.59	0.31±0.16	0.02±0.03	0.36±0.07	0.82±0.11	1.94±0.94	0.55±0.10	4.30±0.04	42.11±10.53
WA6	ODS-15-053	Laboratory of Genetics, Horticulture and Seed Science (GBioS)	Togo	West Africa	130.09±9.34	4.44±0.16	1.24±0.08	1.36±0.05	7.10±0.85	58.57±1.70	37.32±1.89	0.56±0.01	0.31±0.20	0.59±0.13	1.17±0.14	0.99±0.22	0.50±0.17	4.65±0.04	25.00±7.14
WA7	ODS-15-061	Laboratory of Genetics, Horticulture and Seed Science (GBioS)	Togo	west Africa	132.72±14.57	4.46±0.222	1.33±0.05	1.25±0.23	11.23±0.68	56.36±0.11	40.02±1.15	0.39±0.07	0.55±0.69	0.20±0.09	0.60±0.14	1.31±0.51	0.56±0.06	4.06±0.04	58.82±5.88
WA8	ODS-15-100	Laboratory of Genetics, Horticulture and Seed Science (GBioS)	Togo	West Africa	186.82±16.18	5.27±0.19	1.45±0.06	4.89±0.08	12.13±0.81	59.89±0.15	36.37±0.52	0.17±0.05	0.06±0.04	0.23±0.16	0.57±0.12	2.03±0.5	0.71±010	4.03±0.00	87.50±6.25
WA9	ODS-15-115	Laboratory of Genetics, Horticulture and Seed Science (GBioS)	Ghana	West Africa	215.01±7.00	5.64±0.13	1.51±0.08	1.67±0.06	14.77±0.59	57.05±2.68	39.16±2.82	0.40±016	0.14±0.18	0.23±0.07	0.80±0.17	1.32±0.16	0.89±0.05	4.70±0.00	32.00±0.05
WA10	ODS-15-121	Laboratory of Genetics, Horticulture and Seed Science (GBioS)	Ghana	West Africa	181.88±22.65	5.26±0.23	1.37±0.21	1.68±0.05	17.10±0.85	57.46±0.81	38.77±0.66	0.25±0.13	0.35±0.30	0.23±0.09	0.50±0.03	1.16±0.30	1.28±0.10	4.16±0.13	66.67±0.00
AS1	TOT1048	World Vegetable Center (AVRDC)	Thailand	Asia	116.94±10.00	4.22±0.11	1.07±0.17	1.32±0.03	8.43±0.51	58.91±1.26	38.18±1.20	0.34±0.05	0.18±0.08	0.21±0.03	0.77±0.16	0.83±0.21	0.59±0.04	4.12±0.01	100.00±0.00
AS2	TOT3527	World Vegetable Center (AVRDC)	Lao People's Democratic Republic	Asia	95.42±4.05	3.87±0.05	0.93±0.05	1.25±0.01	8.73±0.31	57.69±0.77	39.39±0.94	0.36±0.08	0.22±0.12	0.32±0.07	0.72±0.13	0.50±0.06	0.80±0.14	4.26±0.05	100.00±0.00
AS3	TOT3536	World Vegetable Center (AVRDC)	Lao People's Democratic Republic	Asia	108.23±14.71	4.17±0.28	1.12±0.09	1.24±0.03	7.73±0.25	57.31±0.50	39.31±0.25	0.43±0.03	0.06±0.04	0.47±0.11	0.81±0.15	0.63±006	0.98±0.11	4.34±0.00	84.21±0.00
AS4	TOT4976	World Vegetable Center (AVRDC)	Thailand	Asia	142.46±14.69	4.65±0.22	1.24±0.05	1.42±0.06	6.87±2.59	58.84±1.12	38.41±0.94	0.30±0.05	0.12±0.05	0.28±0.06	0.67±0.04	0.30±0.16	1.09±0.08	4.46±0.01	77.78±0.00
AS5	TOT5799	World Vegetable Center (AVRDC)	Thailand	Asia	124.57±1.90	5.12±0.23	1.19±0.07	1.34±0.03	6.47±0.5	59.47±0.45	37.22±0.52	0.31±0.12	0.38±0.36	0.36±0.12	0.79±0.06	0.55±0.30	0.91±0.22	4.65±0.00	93.75±0.00
AS6	TOT7196	World Vegetable Center (AVRDC)	Malaysia	Asia	129.26±4.52	4.39±0.03	1.22±0.02	1.32±0.02	6.50±0.50	58.70±2.01	37.40±0.96	0.34±0.09	0.05±0.02	0.36±0.012	0.93±0.19	1.61±0.96	0.63±0.05	4.14±0.02	82.85±24.47
AS7	TOT7198	World Vegetable Center (AVRDC)	Malaysia	Asia	105.37±16.69	4.19±0.24	1.02±0.15	1.33±0.04	6.33±0.58	60.11±0.57	36.36±0.73	0.26±0.06	0.11±0.05	0.34±0.04	0.66±0.10	1.65±0.4	0.50±0.20	4.07±0.05	100.00±0.00
AS8	TOT7200SC	World Vegetable Center (AVRDC)	Malaysia	Asia	102.80±10.57	4.02±0.21	1.09±0.11	1.19±0.05	7.30±0.75	59.96±0.26	37.25±0.46	0.38±0.04	0.10±0.04	0.28±0.08	0.75±0.14	0.66±0.12	0.62±0.18	4.05±0.06	94.87±11.75
AS9	TOT7486	World Vegetable Center (AVRDC)	Lao People's Democratic Republic	Asia	128.00±3.95	4.41±0.10	1.20±0.03	1.35±0.02	8.73±0.38	57.36±0.90	38.92±0.94	0.30±0.12	0.19±0.10	0.43±0.03	0.60±0.19	0.99±0.60	1.21±0.77	4.43±0.04	79.71±12.95
AS10	TOT7505	World Vegetable Center (AVRDC)	Lao People's Democratic Republic	Asia	137.40±7.65	4.63±0.29	1.23±0.03	1.40±0.02	7.53±0.50	58.30±0.51	38.02±0.37	0.34±0.05	0.04±0.06	0.30±0.11	0.87±0.05	1.09±0.54	1.05±0.16	4.31±0.03	100.00±0.00
				Mean	149.42	4.9	1.29	1.43	10.44	58.5	38.04	0.3	0.2	0.3	0.69	1.05	0.92	4.07	65.82
				SD	33.63	0.62	0.17	0.15	3.13	1.64	1.48	0.1	0.18	0.11	0.17	0.67	0.35	0.73	28.68
				CV (%)	22.51	12.65	13.18	10.49	29.98	2.8	3.89	33.33	90	36.67	24.64	63.81	38.04	2.7	43.57
				F value (5%)	14.39 ***	14.30 ***	8.75 ***	8.31***	45.22***	3.60**	3.44***	4.91***	1.47ns	3.068***	6.15***	5.46**	6.73***	1.961e+28***	2.659e+29***
				LSD	51.75	0.96	0.33	0.31	2.72	5.02	4.67	0.25	0.86	0.36	0.41	1.68	0.78
